# Supplementary material for: Expression Patterns of miR398, miR167, and miR159 in the Interaction between Bread Wheat (Triticum aestivum L.) and Pathogenic Fusarium culmorum and Beneficial Trichoderma Fungi
Source: Pathogens. 2021 Nov 11;10(11):1461. doi: 10.3390/pathogens10111461 (PMC8624912; doi:10.3390/pathogens10111461)
Supplement: Supplementary file 1 [file pathogens-10-01461-s001.zip]

Archive with 4 entries (4 files):
- S1.xlsx
- S2.xlsx
- S3.xlsx
- S4.xlsx
