# Supplementary material for: Expression Patterns of miR398, miR167, and miR159 in the Interaction between Bread Wheat (Triticum aestivum L.) and Pathogenic Fusarium culmorum and Beneficial Trichoderma Fungi
Source: Pathogens. 2021 Nov 11;10(11):1461. doi: 10.3390/pathogens10111461 (PMC8624912; doi:10.3390/pathogens10111461)
Supplement: Supplementary file 1 [file pathogens-10-01461-s001.zip › S1.xlsx]

## Sheet: miR398 roots
comparison	diff	lwr	upr	p adj
EW49-CONTROL	201.221	-6.69194	409.134	0.0564929
KF846-CONTROL	724.312	516.399	932.226	9.76e-05
KF846-EW49	523.091	315.178	731.004	0.0006068

## Sheet: mir398 leaves
	diff	lwr	upr	p adj
EW49-CONTROL	-599.525	-888.081	-310.97	0.0017014
KF846-CONTROL	-211.661	-500.216	76.8947	0.140327
KF846-EW49	387.865	99.3098	676.42	0.01459

## Sheet: mir167 roots
	diff	lwr	upr	p adj
EW49-CONTROL	2829.68	2016.75	3642.62	0.0002211
KF846-CONTROL	6129.25	5316.31	6942.18	7.3e-06
KF846-EW49	3299.56	2572.45	4026.67	5.99e-05

## Sheet: miR167 leaves
	diff	lwr	upr	p adj
EW49-CONTROL	-314.942	-1090.24	460.36	0.471793
KF846-CONTROL	-848.908	-1624.21	-73.6059	0.0350979
KF846-EW49	-533.966	-1309.27	241.336	0.16718

## Sheet: miR159 roots
	diff	lwr	upr	p adj
EW49-CONTROL	7783.03	4525.55	11040.5	0.0008046
KF846-CONTROL	12647	9389.57	15904.5	5.23e-05
KF846-EW49	4864.02	1606.55	8121.49	0.0089618

## Sheet: miR159 leaves
Comparison	Z	P.unadj	P.adj
CONTROL - EW49	-2.53421	0.0112701	0.0112701
CONTROL - KF846	-1.49071	0.136037	0.136037
EW49 - KF846	1.0435	0.296718	0.296718
