# Supplementary material for: Expression Patterns of miR398, miR167, and miR159 in the Interaction between Bread Wheat (Triticum aestivum L.) and Pathogenic Fusarium culmorum and Beneficial Trichoderma Fungi
Source: Pathogens. 2021 Nov 11;10(11):1461. doi: 10.3390/pathogens10111461 (PMC8624912; doi:10.3390/pathogens10111461)
Supplement: Supplementary file 1 [file pathogens-10-01461-s001.zip › S2.xlsx]

## Sheet: miR398 root
Comparison	Z	P.unadj	P.adj
CONTROL - EW49	2.64231	0.00823419	0.00823419
CONTROL - KF846	0.990867	0.32175	0.32175
EW49 - KF846	-1.4771	0.139649	0.139649

## Sheet: miR398 leaf
	diff	lwr	upr	p adj
EW49-CONTROL	-881.704	-1204.72	-558.686	0.000224
KF846-CONTROL	-625.61	-948.628	-302.592	0.0018277
KF846-EW49	256.094	-89.2273	601.415	0.142143

## Sheet: miR167 root
Comparison	Z	P.unadj	P.adj
CONTROL - EW49	2.55974	0.010475	0.010475
CONTROL - KF846	0.770675	0.4409	0.4409
EW49 - KF846	-1.60019	0.109557	0.109557

## Sheet: miR167 leaf
no significant differences

## Sheet: miR159 root
Comparison	Z	P.unadj	P.adj
CONTROL - EW49	2.75241	0.00591585	0.00591585
CONTROL - KF846	1.78907	0.0736042	0.0736042
EW49 - KF846	-0.86164	0.388885	0.388885

## Sheet: miR159 leaf
no significant differences
