# Supplementary material for: Expression Patterns of miR398, miR167, and miR159 in the Interaction between Bread Wheat (Triticum aestivum L.) and Pathogenic Fusarium culmorum and Beneficial Trichoderma Fungi
Source: Pathogens. 2021 Nov 11;10(11):1461. doi: 10.3390/pathogens10111461 (PMC8624912; doi:10.3390/pathogens10111461)
Supplement: Supplementary file 1 [file pathogens-10-01461-s001.zip › S3.xlsx]

## Sheet: miR398 root
Comparison	Z	P.unadj	P.adj
EARLY CONTROL - LATE CONTROL	-0.216025	0.828969	0.828969
EARLY EW49 - LATE EW49	2.82927	0.00466545	0.00466545
EARLY KF846 - LATE KF846	2.69126	0.00711836	0.00711836

## Sheet: miR398 leaf
Comparison	Z	P.unadj	P.adj
LATE CONTROL-EARLY CONTROL	908.973	576.542	1241.4	6.7e-06
LATE EW49-EARLY EW49	626.795	271.411	982.178	0.0006411
LATE KF846-EARLY KF846	495.023	139.639	850.407	0.0050527

## Sheet: miR167 root
Comparison	Z	P.unadj	P.adj
EARLY CONTROL - LATE CONTROL	-1.38059	0.167407	0.167407
EARLY EW49 - LATE EW49	2.61171	0.00900895	0.00900895
EARLY KF846 - LATE KF846	2.10388	0.0353888	0.0353888

## Sheet: miR167 leaf
EARLY CONTROL - LATE CONTROL	-0.154303	0.877371	0.877371
EARLY EW49 - LATE EW49	-0.690066	0.490153	0.490153
EARLY KF846 - LATE KF846	-2.0702	0.0384339	0.0384339

## Sheet: miR159 root
EARLY CONTROL - LATE CONTROL	-1.46588	0.14268	0.14268
EARLY EW49 - LATE EW49	2.69126	0.00711836	0.00711836
EARLY KF846 - LATE KF846	2.62225	0.00873515	0.00873515

## Sheet: miR159 leaf
EARLY CONTROL - LATE CONTROL	-1.41959	0.155727	0.155727
EARLY EW49 - LATE EW49	-0.345033	0.73007	0.73007
EARLY KF846 - LATE KF846	-1.0351	0.300623	0.300623
