# Supplementary material for: Expression Patterns of miR398, miR167, and miR159 in the Interaction between Bread Wheat (Triticum aestivum L.) and Pathogenic Fusarium culmorum and Beneficial Trichoderma Fungi
Source: Pathogens. 2021 Nov 11;10(11):1461. doi: 10.3390/pathogens10111461 (PMC8624912; doi:10.3390/pathogens10111461)
Supplement: Supplementary file 1 [file pathogens-10-01461-s001.zip › S4.xlsx]

## Sheet: miR398 roots
Comparison	Z	P.unadj	P.adj
AN35 - AN392	0.614636	0.538795	0.538795
AN35 - CONTROL	0.444649	0.656574	0.656574
AN392 - CONTROL	-0.280056	0.779435	0.779435
AN35 - EW49	2.4947	0.0126064	0.0126064
AN392 - EW49	2.10198	0.0355554	0.0355554
AN35 - KF846	1.62698	0.103742	0.103742
AN392 - KF846	1.13183	0.257705	0.257705

## Sheet: miR398 leaves
	diff	lwr	upr	p adj
AN392-AN35	-5.23785	-351.4	340.924	0.999999
control-AN35	521.905	198.1	845.71	0.0021319
EW49-AN35	-359.799	-705.961	-13.637	0.0406076
KF846-AN35	-103.705	-449.867	242.457	0.863513
control-AN392	527.143	203.338	850.948	0.0019708
EW49-AN392	-354.561	-700.723	-8.39916	0.0439896
KF846-AN392	-98.4674	-444.63	247.695	0.883398

## Sheet: miR167 leaf
Comparison	Z	P.unadj	P.adj
AN35 - AN392	-0.727607	0.466854	0.466854
AN35 - control	-2.87433	0.00404888	0.00404888
AN392 - control	-2.06084	0.0393184	0.0393184
AN35 - EW49	-2.02113	0.0432663	0.0432663
AN392 - EW49	-1.29352	0.19583	0.19583
AN35 - KF846	-2.58705	0.00968025	0.00968025
AN392 - KF846	-1.85944	0.0629648	0.0629648

## Sheet: mir167 root
Comparison	Z	P.unadj	P.adj
AN35 - AN392	0.808452	0.41883	0.41883
AN35 - CONTROL	-1.0485	0.29441	0.29441
AN392 - CONTROL	-1.95237	0.0508938	0.0508938
AN35 - EW49	1.6169	0.105899	0.105899
AN392 - EW49	0.808452	0.41883	0.41883
AN35 - KF846	-0.404226	0.686047	0.686047
AN392 - KF846	-1.21268	0.225253	0.225253

## Sheet: miR159 root
Comparison	Z	P.unadj	P.adj
AN35 - AN392	1.21268	0.225253	0.225253
AN35 - CONTROL	-0.777334	0.436962	0.436962
AN392 - CONTROL	-2.13315	0.0329125	0.0329125
AN35 - EW49	2.02113	0.0432663	0.0432663
AN392 - EW49	0.808452	0.41883	0.41883
AN35 - KF846	1.13183	0.257705	0.257705
AN392 - KF846	-0.0808452	0.935565	0.935565

## Sheet: miR159 leaves
	diff	lwr	upr	p adj
AN392-AN35	382.541	-1750.8	2515.88	0.975384
CONTROL-AN35	1213.14	-694.981	3121.26	0.303054
EW49-AN35	5651.23	3266.08	8036.37	7.7e-05
KF846-AN35	2253.95	120.608	4387.29	0.0370864
CONTROL-AN392	830.597	-1077.52	2738.72	0.635544
EW49-AN392	5268.69	2883.54	7653.83	0.0001465
KF846-AN392	1871.41	-261.933	4004.75	0.0948551
